# Supplementary material for: How stra(i)nge are your controls? A comparative analysis of metabolic phenotypes in commonly used C57BL/6 substrains
Source: PLoS One. 2023 Aug 2;18(8):e0289472. doi: 10.1371/journal.pone.0289472 (PMC10395817; doi:10.1371/journal.pone.0289472)
Supplement: S1 Table — (XLSX) [file pone.0289472.s003.xlsx]

## Sheet: Sheet1
Male
ID	Substrain	Body weight	Time 0	15 mins	30 mins	60 mins	90 mins		ID	Substrain	Body weight	Time 0	15 mins	30 mins	60 mins	90 mins
1.2	C57Bl6JCRL	29.1	12.2	26.5	31.4	22.2	17.5		3.1	C57Bl6JENV	27	14.2	23	19.9	20.9	14.6
1.5	C57Bl6JCRL	29	17.4	25.3	26.8	17.6	10.9		3.2	C57Bl6JENV	30.9	13.6	23.1	27.4	17.3	12.7
1.6	C57Bl6JCRL	29.6	16.8	32.6	17.3	17.3	16.9		3.5	C57Bl6JENV	31.1	16.3	27.7	16.7	19.9	11.6
5.1	C57Bl6JCRL	30.1	18.2	27.2	26.4	16.3	12.9		7.1	C57Bl6JENV	27.7	12.5	21.2	26.4	15.5	11.8
5.4	C57Bl6JCRL	27.7	13.3	27.8	32	22.6	14.2		7.2	C57Bl6JENV	28.8	13.5	23.5	15.1	15.1	14.1
5.6	C57Bl6JCRL	28.6	16.4	23.2	22.2	19.3	19.3		7.4	C57Bl6JENV	28.9	13.1	17.7	17.2	16.6	13.8
2.1	C57Bl6NCRL	30	14.2	22.3	11.8	11.8	15.4		4.2	C57Bl6NENV	30.8	13.4	27.8	28.7	30.5	33.6
2.3	C57Bl6NCRL	25.9	17.3	30.7	23.4	15.9	11.7		4.3	C57Bl6NENV	29	14.6	19.4	23.8	19.4	15.3
2.6	C57Bl6NCRL	28	15.6	23.1	18.9	18.2	13.9		4.5	C57Bl6NENV	31	16.3	22.2	22.2	21.3	15.3
6.2	C57Bl6NCRL	25.3	12.5	19.4	19.9	16.9	13.7		4.6	C57Bl6NENV	31.6	12.8	22.1	24.2	19.7	18.8
6.3	C57Bl6NCRL	27.2	15.8	14.1	13.2	7.4	9.4		8.2	C57Bl6NENV	29.5	13.7	22.6	14.1	13.4	8.8
6.6	C57Bl6NCRL	27.5	18.2	18	20.7	14.9	13.6		8.4	C57Bl6NENV	29.9	16.8	28.3	26.4	16.1	10.4
1M	C57Bl6JRcc	25	17.2	23.4	29.6	24.9	23.1
2M	C57Bl6JRcc	30.9	15.1	22.1	17.3	15	14.4
3M	C57Bl6JRcc	27.5	15.2	29.6	26.3	23.5	21.7
4M	C57Bl6JRcc	27.9	14.3	24.4	27.5	26.8	12.7
5M	C57Bl6JRcc	26.1	16.7	28.6	29.8	20.7	15.6
6M	C57Bl6JRcc	31.1	16.1	25.5	24.4	23.3	19.4
7M	C57Bl6JRcc	34.3	16.3	20.2	23.7	19.9	16.7
8M	C57Bl6JRcc	27.5	15.7	25.5	29.1	25.3	24.6
9M	C57Bl6JRcc	33.6	15.4	23.6	23.6	18.1	16.9
10M	C57Bl6JRcc	25.7	15.4	25.4	20.8	27.4	21.6
Female
9.1	C57Bl6JCRL	20.2	9.9	32.2	13.9	13.9	15.4		11.1	C57Bl6JENV	21.3	10.4	13.3	16.7	37	41.7	glucose did not return to baseline - excluded
9.2	C57Bl6JCRL	21.3	11.9	23.1	30.9	17.2	11.5		11.2	C57Bl6JENV	21.5	11.6	23.1	15.3	12.2	10.3
9.3	C57Bl6JCRL	20.9	15.9	35.4	34.2	24.1	11.4		11.3	C57Bl6JENV	19.7	13.4	25.4	15.3	15.3	16.6
9.4	C57Bl6JCRL	20	17.5	41.7	41.7	23.2	19.2		11.4	C57Bl6JENV	21.1	12.4	23.6	16.3	13.2	16.8
10.1	C57Bl6NCRL	24	15.9	23.4	18.7	12.6	12.1		12.1	C57Bl6NENV	22.6	13.9	22.3	29.3	15.9	14.9
10.2	C57Bl6NCRL	23.1	16.4	17.9	17.6	15.9	11.1		12.2	C57Bl6NENV	22.7	14.6	38.1	41.7	17.4	14
10.3	C57Bl6NCRL	22.5	13.1	16.1	20.2	16.8	10.3		12.3	C57Bl6NENV	23.1	14.7	31.1	40.7	16.4	15.2
10.4	C57Bl6NCRL	23.1	11.8	29.3	17.4	17.4	13.7		12.4	C57Bl6NENV	23	16.4	20.6	33.6	17.7	12.7
1	C57Bl6JRcc	21.7	10.2	24.6	20.1	16.8	13.3
2	C57Bl6JRcc	19.7	13.1	11.9	14.3	9.4	10.8
3	C57Bl6JRcc	22.5	11.5	14.1	13.9	15.2	13.8
4	C57Bl6JRcc	23.2	11.1	26.9	28.6	15.6	12.8
5	C57Bl6JRcc	21.6	12.6	22.5	27.7	14	9.4
6	C57Bl6JRcc	20.6	12.4	21.9	18.1	12.6	9.9
7	C57Bl6JRcc	20.5	12.7	12.7	11.9	13.3	10.1
8	C57Bl6JRcc	19.9	10.9	24.1	22.6	20.4	14.9
9	C57Bl6JRcc	23	13.6	very low glucose -removed from experiment due to welfare concerns
10	C57Bl6JRcc	21	14.9	21.3	23	18.4	14.8
Animals in red were excluded from analysis because of either unusually low glucose levels during the experiment causing them to not complete the experiment or because glucose levels did not come back to baseline levels at the end of experiment
