# Supplementary material for: How stra(i)nge are your controls? A comparative analysis of metabolic phenotypes in commonly used C57BL/6 substrains
Source: PLoS One. 2023 Aug 2;18(8):e0289472. doi: 10.1371/journal.pone.0289472 (PMC10395817; doi:10.1371/journal.pone.0289472)
Supplement: S2 Table — (XLSX) [file pone.0289472.s004.xlsx]

## Sheet: Exp 1
	450nm					630nm -reference wavelength
STD curve (ng/mL)	Abs1	Abs2	Average			Abs1	Abs2	Average
12.8	1.858	1.826	1.842			0.026	0.02	0.023
6.4	1	1.079	1.0395			0.022	0.026	0.024
3.2	0.547	0.547	0.547			0.023	0.019	0.021
1.6	0.223	0.227	0.225			0.03	0.03	0.03
0.8	0.116	0.126	0.121			0.024	0.029	0.0265
0.4	0.069	0.101	0.085			0.021	0.038	0.0295
0.2	0.056	0.06	0.058			0.022	0.029	0.0255
0.1	0.047	0.054	0.0505			0.022	0.036	0.029
0	0.101	0.094	0.0975			0.055	0.047	0.051
Samples	Substrain	Abs1	Abs2	Average		Abs1	Abs2	Average
1.2	C57Bl6JCRL	0.057	0.071	0.064		0.023	0.04	0.0315
1.5	C57Bl6JCRL	0.072	0.062	0.067		0.032	0.035	0.0335
1.6	C57Bl6JCRL	0.164	0.336	0.25		0.086	0.038	0.062
2.1	C57Bl6NCRL	0.149	0.188	0.1685		0.044	0.054	0.049
2.3	C57Bl6NCRL	0.189	0.149	0.169		0.067	0.037	0.052
2.6	C57Bl6NCRL	0.1	0.128	0.114		0.041	0.052	0.0465
3.1	C57Bl6JENV	0.329	0.097	0.213		0.043	0.039	0.041
3.2	C57Bl6JENV	0.111	0.123	0.117		0.043	0.04	0.0415
3.5	C57Bl6JENV	0.155	0.161	0.158		0.061	0.043	0.052
4.2	C57Bl6NENV	0.236	0.208	0.222		0.041	0.035	0.038
4.3	C57Bl6NENV	0.118	0.103	0.1105		0.034	0.041	0.0375
4.5	C57Bl6NENV	0.139	0.044	0.0915		0.034	0.035	0.0345
4.6	C57Bl6NENV	0.233	0.214	0.2235		0.032	0.033	0.0325
5.1	C57Bl6JCRL	0.228	0.077	0.1525		0.132	0.038	0.085
5.4	C57Bl6JCRL	0.083	0.105	0.094		0.039	0.07	0.0545
5.6	C57Bl6JCRL	0.123	0.115	0.119		0.037	0.038	0.0375
6.6	C57Bl6NCRL	0.188	0.231	0.2095		0.039	0.044	0.0415
6.2	C57Bl6NCRL	0.116	0.139	0.1275		0.037	0.058	0.0475
6.3	C57Bl6NCRL	0.101	0.074	0.0875		0.04	0.038	0.039
7.1	C57Bl6JENV	0.117	0.085	0.101		0.043	0.045	0.044
7.2	C57Bl6JENV	0.142	0.07	0.106		0.034	0.053	0.0435
8.4	C57Bl6NENV	0.197	0.096	0.1465		0.038	0.038	0.038
8.2	C57Bl6NENV	0.141	0.103	0.122		0.038	0.035	0.0365
1M	C57Bl6JRcc	0.193	0.17	0.1815		0.032	0.036	0.034
2M	C57Bl6JRcc	0.212	0.186	0.199		0.035	0.041	0.038
3M	C57Bl6JRcc	0.349	0.303	0.326		0.036	0.035	0.0355

## Sheet: Exp 2
	450nm					630nm -reference wavelength
STD curve (ng/mL)	Abs1	Abs2	Average			Abs1	Abs2	Average
12.8	2.152	2.035	2.0935			0.05	0.049	0.0495
6.4	1.116	1.082	1.099			0.051	0.022	0.0365
3.2	0.554	0.435	0.4945			0.029	0.018	0.0235
1.6	0.26	0.26	0.26			0.023	0.018	0.0205
0.4	0.078	0.081	0.0795			0.017	0.016	0.0165
0.2	0.064	0.066	0.065			0.019	0.021	0.02
0.1	0.058	0.049	0.0535			0.024	0.015	0.0195
0	0.045	0.051	0.048			0.018	0.023	0.0205
Samples	Substrain	Abs1	Abs2	Average		Abs1	Abs2	Average
9.1	C57Bl6JCRL	0.104	0.236	0.17		0.029	0.138	0.0835
9.2	C57Bl6JCRL	0.064	0.067	0.0655		0.022	0.023	0.0225
9.3	C57Bl6JCRL	0.061	0.059	0.06		0.027	0.02	0.0235
9.4	C57Bl6JCRL	0.069	0.073	0.071		0.02	0.021	0.0205
10.1	C57Bl6NCRL	0.068	0.072	0.07		0.02	0.019	0.0195
10.2	C57Bl6NCRL	0.197	0.199	0.198		0.018	0.02	0.019
10.3	C57Bl6NCRL	0.353	0.369	0.361		0.017	0.021	0.019
10.4	C57Bl6NCRL	0.176	0.175	0.1755		0.019	0.02	0.0195
11.3	C57Bl6JENV	0.092	0.091	0.0915		0.021	0.021	0.021
11.4	C57Bl6JENV	0.079	0.082	0.0805		0.02	0.022	0.021
12.1	C57Bl6JENV	0.101		0.101		0.03		0.03
12.2	C57Bl6NENV	0.113	0.121	0.117		0.02	0.02	0.02
12.3	C57Bl6NENV	0.107	0.109	0.108		0.02	0.02	0.02
12.4	C57Bl6NENV	0.103	0.268	0.1855		0.02	0.187	0.1035
4M	C57Bl6JRcc	0.122	0.13	0.126		0.02	0.02	0.02
5M	C57Bl6JRcc	0.19	0.19	0.19		0.019	0.02	0.0195
6M	C57Bl6JRcc	0.336	0.349	0.3425		0.028	0.027	0.0275
7M	C57Bl6JRcc	0.258	0.349	0.3035		0.022	0.025	0.0235
8M	C57Bl6JRcc	0.143	0.146	0.1445		0.022	0.021	0.0215
9M	C57Bl6JRcc	0.327	0.432	0.3795		0.023	0.08	0.0515
10M	C57Bl6JRcc	0.16	0.173	0.1665		0.021	0.024	0.0225
1F	C57Bl6JRcc	0.093	0.076	0.0845		0.041	0.022	0.0315
2F	C57Bl6JRcc	0.075	0.083	0.079		0.032	0.035	0.0335
3F	C57Bl6JRcc	0.117	0.122	0.1195		0.026	0.041	0.0335
4F	C57Bl6JRcc	0.151	0.127	0.139		0.045	0.026	0.0355
5F	C57Bl6JRcc	0.098	0.098	0.098		0.026	0.027	0.0265
6F	C57Bl6JRcc	0.139	0.146	0.1425		0.024	0.03	0.027
7F	C57Bl6JRcc	0.064	0.069	0.0665		0.023	0.032	0.0275
8F	C57Bl6JRcc	0.082	0.089	0.0855		0.022	0.038	0.03
10F		0.087	0.081	0.084		0.023	0.023	0.023
